# Supplementary material for: Adjunctive Hemoadsorption Therapy with CytoSorb in Patients with Septic/Vasoplegic Shock: A Best Practice Consensus Statement
Source: J Clin Med. 2023 Nov 21;12(23):7199. doi: 10.3390/jcm12237199 (PMC10707447; doi:10.3390/jcm12237199)
Supplement: Supplementary file 1 [file jcm-12-07199-s001.zip]

Archive with 1 entries (1 files):
- jcm-2657983-supplementary.pdf
